# Supplementary material for: High Diversity and Prevalence of Rickettsial Agents in Rhipicephalus microplus Ticks from Livestock in Karst Landscapes of Southwest China
Source: Microorganisms. 2025 Mar 27;13(4):765. doi: 10.3390/microorganisms13040765 (PMC12029551; doi:10.3390/microorganisms13040765)
Supplement: Supplementary file 1 [file microorganisms-13-00765-s001.zip]

Archive with 2 entries (2 files):
- microorganisms-3523889-supplementary Figures.pdf
- microorganisms-3523889-supplementary Tables.pdf
